# Supplementary material for: Durable Modification of Wood by Benzoylation—Proof of Covalent Bonding by Solution State NMR and DOSY NMR Quick-Test
Source: Polymers (Basel). 2021 Jun 30;13(13):2164. doi: 10.3390/polym13132164 (PMC8271922; doi:10.3390/polym13132164)
Supplement: Supplementary file 1 [file polymers-13-02164-s001.zip]

Archive with 1 entries (1 files):
- polymers-1271414-supplementary.pdf
